# Supplementary material for: Pathways of Oxygen-Dependent Oxidation of the Plastoquinone Pool in the Dark After Illumination
Source: Plants (Basel). 2024 Dec 12;13(24):3479. doi: 10.3390/plants13243479 (PMC11678207; doi:10.3390/plants13243479)
Supplement: Supplementary file 1 [file plants-13-03479-s001.zip]

Archive with 1 entries (1 files):
- plants-3322547-supplementary.pdf
